# Supplementary material for: Direct Molecular Action of Taurine on Hepatic Gene Expression Associated with the Amelioration of Hypercholesterolemia in Rats
Source: Antioxidants (Basel). 2024 Aug 14;13(8):990. doi: 10.3390/antiox13080990 (PMC11351134; doi:10.3390/antiox13080990)
Supplement: Supplementary file 1 [file antioxidants-13-00990-s001.zip]

Archive with 1 entries (1 files):
- antioxidants-3114585-supplementary.pdf
